# Supplementary material for: Copeptin Levels Remain Unchanged during the Menstrual Cycle
Source: PLoS One. 2014 May 27;9(5):e98240. doi: 10.1371/journal.pone.0098240 (PMC4035325; doi:10.1371/journal.pone.0098240)
Supplement: Table S1 — Estradiol. Estradiol values used for creating figure 1 are shown for each participant (1–15) and menstrual cycle phase, calculated as mean values from all measurements within the corresponding menstrual cycle phase. EFP: early follicular phase. MFP: midfollicular phase. LFP: late follicular phase. LH: surge of luteinizing hormone. ELP: early luteal phase. MLP: midluteal phase. LLP: late luteal phase. (XLSX) [file pone.0098240.s001.xlsx]

## Sheet: Tabelle1
Pat. No/MC-Phase	1	2	3	4	5	6	7	8	9	10	11	12	13	14	15
EFP	143	174.35	168	161.814	172.5	164.8	171.5	159.2	149.025	145.575	213.55	174.85	184.05	194.775	174.65
MFP	295.3	372.5	269.08	383.55	301.733	276.5	279.64	291.06	301.2	236.14	301.04	331.5	352.4	228.76	257.96
LFP	755.8	745.8	715.05	1176	946.367	1002.83	734.85	888	707.85	720.05	677.067	1018.03	1244.87	382.5	496.2
LH	1434	1744	1523	979.8	852.8	763.3	1731	773.1	924.9	2052	699.1	1100	1457	920.2	762
ELP	477.7	358	433	626.5	193.8	241.467	463.4	235.7	284.8	633.8	378.9	337.067	769.25	257.7	258.2
MLP	755.85	474.55	777.05	936.4	322.7	621.95	874.4	291.25	481.55	883.4	661.85	524.8	524.2	777.6	439.5
LLP					204.85	349.6		399.6			713.1	273.6	325.4
