# Supplementary material for: Copeptin Levels Remain Unchanged during the Menstrual Cycle
Source: PLoS One. 2014 May 27;9(5):e98240. doi: 10.1371/journal.pone.0098240 (PMC4035325; doi:10.1371/journal.pone.0098240)
Supplement: Table S2 — Progesterone. Progesterone values used for creating figure 2 are shown for each participant (1–15) and menstrual cycle phase, calculated as mean values from all measurements within the corresponding menstrual cycle phase. EFP: early follicular phase. MFP: midfollicular phase. LFP: late follicular phase. LH: surge of luteinizing hormone. ELP: early luteal phase. MLP: midluteal phase. LLP: late luteal phase. (XLSX) [file pone.0098240.s002.xlsx]

## Sheet: Tabelle1
Pat. No/MC-Phase	1	2	3	4	5	6	7	8	9	10	11	12	13	14	15
EFP	2.695	2.3825	1.8075	0.987143	2.03	1.41	2.48	2.47	2.3675	2.1075	2.29	2.51	2.18	2.8325	2.855
MFP	2.902	1.028	1.884	0.87	1.59667	1.26667	2.01	2.05	1.638	1.976	1.898	2.05333	1.945	1.418	2.25
LFP	3.085	0.875	2.2	0.94	1.51333	1.41333	2.105	2.04667	19.226	1.89	1.83667	2.15667	1.93333	1.255	2.565
LH	3.51	1.39	3.54	6.83	3.19	2.82	2.61	3.9	2.53	4.14	3.97	4.7	2.86	1.56	3.95
ELP	22.02	20.96	23.05	49.44	12.8533	17.9933	11.42	7.09	21.55	17.04	13.14	22.78	10.19	5.5	20.71
MLP	53.24	47.025	59.615	73.48	56.515	48.535	34.42	46.86	47.25	28.49	51.34	69.92	23.985	37.41	47.745
LLP					14.48	13.885		32.87			26.41	11.68	8.96
