# Supplementary material for: Copeptin Levels Remain Unchanged during the Menstrual Cycle
Source: PLoS One. 2014 May 27;9(5):e98240. doi: 10.1371/journal.pone.0098240 (PMC4035325; doi:10.1371/journal.pone.0098240)
Supplement: Table S3 — Luteinizing Hormone. Luteinizing hormone (LH) values used for creating figure 3 are shown for each participant (1–15) and menstrual cycle phase, calculated as mean values from all measurements within the corresponding menstrual cycle phase. EFP: early follicular phase. MFP: midfollicular phase. LFP: late follicular phase. LH: surge of luteinizing hormone. ELP: early luteal phase. MLP: midluteal phase. LLP: late luteal phase. (XLSX) [file pone.0098240.s003.xlsx]

## Sheet: Tabelle1
Pat. No/MC-Phase	1	2	3	4	5	6	7	8	9	10	11	12	13	14	15
EFP	6.3875	3.34	5.385	5.77	4.85	5.56	5.2275	9.34	6.9325	7.1025	5.425	6.64	3.915	3.3475	5.795
MFP	5.314	3.114	7.934	8.3225	4.88333	6.86333	6.304	9.998	8.69	9.162	5.994	8.17	3.025	4.434	6.652
LFP	8.455	3.725	8.075	10.54	14.02	13.48	6.405	15.4633	11.205	12.225	8.71333	10.5867	7.20333	4.12	9.08
LH	26.57	12.98	44.88	13.21	66.32	35.48	22.27	87.33	56.87	69.38	43.96	59.48	33.31	7.47	47.3
ELP	6.59	2.16	8.93	6.96	8.21333	9.02667	8.45	13.27	8.74	10.66	14.04	13.3	9.355	6.01	9.23
MLP	2.31	1.615	7.52	4.41	5.32	5.835	7.725	11.97	5.12	9.86	10.665	6.675	2.21	2.805	4.955
LLP					4.16	4.805		8.92			6.99	8.49	2.58
