# Supplementary material for: Copeptin Levels Remain Unchanged during the Menstrual Cycle
Source: PLoS One. 2014 May 27;9(5):e98240. doi: 10.1371/journal.pone.0098240 (PMC4035325; doi:10.1371/journal.pone.0098240)
Supplement: Table S4 — Copeptin. Copeptin values used for creating figure 4 are shown for each participant (1–15) and menstrual cycle phase, calculated as mean values from all measurements within the corresponding menstrual cycle phase. EFP: early follicular phase. MFP: midfollicular phase. LFP: late follicular phase. LH: surge of luteinizing hormone. ELP: early luteal phase. MLP: midluteal phase. LLP: late luteal phase. (XLSX) [file pone.0098240.s004.xlsx]

## Sheet: Tabelle1
Pat. No/MC-Phase	1	2	3	4	5	6	7	8	9	10	11	12	13	14	15
EFP	5.43179	3.10179	2.91272	5.55183	3.09603	1.4137	1.61175	1.8126	3.74887	4.09725	5.65086	3.9726	2.7703	4.11711	4.78183
MFP	6.05493	3.5653	3.46482	3.70497	2.26417	1.07349	1.67157	2.69398	3.48161	5.29655	5.29067	3.04154	2.75233	3.80837	5.22518
LFP	8.43583	4.14241	4.83297	4.24466	1.95653	1.7763	1.66132	2.59155	3.11933	4.69917	6.22497	5.74706	3.01333	5.82067	3.6278
LH	8.84331	4.65541	3.67253	3.22264	1.41734	1.76495	1.6374	3.31602	1.91857	5.77646	5.25867	3.85911	2.67466	5.94307	6.57589
ELP	7.27112	3.70856	1.94926	4.86322	1.07632	1.55359	1.35731	2.21791	2.15616	3.84267	3.32863	4.16498	3.16975	4.35979	4.75426
MLP	5.75607	2.98474	4.13663	3.42582	1.1547	1.1991	2.40527	1.99787	3.80288	5.01726	6.87376	2.64819	2.53564	4.8292	5.78932
LLP					1.65038	1.69503		2.04392			14.1657	2.41182	3.61375
